# Supplementary material for: Prognostic Value of Transaminases and Bilirubin Levels at Admission to Hospital on Disease Progression and Mortality in Patients with COVID-19—An Observational Retrospective Study
Source: Pathogens. 2022 Jun 6;11(6):652. doi: 10.3390/pathogens11060652 (PMC9227474; doi:10.3390/pathogens11060652)
Supplement: Supplementary file 1 [file pathogens-11-00652-s001.zip]

Archive with 1 entries (1 files):
- pathogens-1704753-supplementary.pdf
